# Supplementary material for: Transcription Regulation of Tceal7 by the Triple Complex of Mef2c, Creb1 and Myod
Source: Biology (Basel). 2022 Mar 16;11(3):446. doi: 10.3390/biology11030446 (PMC8945367; doi:10.3390/biology11030446)
Supplement: Supplementary file 1 [file biology-11-00446-s001.zip]

Archive with 1 entries (1 files):
- biology-1585908-supplementary.pdf
